# Supplementary material for: Sequencing of the complete mitochondrial genomes of eight freshwater snail species exposes pervasive paraphyly within the Viviparidae family (Caenogastropoda)
Source: PLoS One. 2017 Jul 25;12(7):e0181699. doi: 10.1371/journal.pone.0181699 (PMC5526530; doi:10.1371/journal.pone.0181699)
Supplement: S2 File — (XLSX) [file pone.0181699.s003.xlsx]

## Sheet: Species and abbreviations
S2 File. Statistics for all mitogenomes used in this study
Species	Abbreviations	GeneBank accesion no.	Full length (bp)	A+T content (%)
Africonus borgesi	A_b	NC_013243	15536	67.2
Amalda northlandica	A_n	NC_014403	15354	66.8
Babylonia areolata	B_a	HQ416443	15445	67
Babylonia lutosa	B_l	NC_028628	15346	66.3
Bellamya aeruginosa	B_a		17013	74.9
Bellamya quadrata	B_q		18544	74.1
Buccinum pemphigus Bp2	B_p	NC_029373	15265	69.1
Cancellaria cancellata	C_c	NC_013241	16648	70.1
Ceraesignum maximum	C_m	NC_014583	15578	59.4
Cipangopaludina cathayensis	C_c	KX688549	17164	71.4
Cipangopaludina chinensis	C_c		17009	71.4
Cipangopaludina dianchiensis	C_d		17043	71.6
Cipangopaludina ussuriensis	C_u		16599	74.6
Cymatium parthenopeum	C_p	EU827200	15270	69.1
Cymbium olla	C_o	EU827199	15375	68.6
Dendropoma gregarium	D_g	NC_014580	15641	60.3
Eualetes tulipa	E_t	NC_014585	15078	62.2
Fusiturris similis	F_s	EU827197	15595	66.4
Galeodea echinophora	G_e	KP716635	15388	70.9
Haliotis rubra	H_r	AY588938	16907	59.1
Ifremeria nautilei	I_n	KC757644	15664	65.4
Littorina saxatilis	L_s	KU952094	16887	66.9
Lophiotoma cerithiformis	L_c	DQ284754	15380	67.8
Margarya melanioides	M_m		17083	71.7
Margarya monodi	M_m		17051	71.3
Marisa cornuarietis	M_c	NC_025334	15923	69.9
Menathais tuberosa	M_t	KU747972	15294	65.9
Nassarius reticulatus	N_r	EU827201	15271	67.4
Naticarius hebraeus	N_h	KP716634	15384	72.7
Neptunea arthritica	N_a	KU246047	15256	69.5
Obscurella hidalgoi	O_h	KP716638	15536	67.3
Oncomelania hupensis	O_h	FJ997214	15182	67.3
Oxymeris dimidiata	O_d	EU827196	16513	65.6
Pleuropoma jana	P_j	KU342666	15851	74.6
Pomacea canaliculata	P_c	NC_024586	15707	71.7
Pomacea maculata	P_m	NC_027503	15516	71.9
Potamopyrgus antipodarum	P_a	GQ996416	15120	66.2
Potamopyrgus estuarinus	P_e	GQ996415	15120	66.3
Provanna sp. JWQ-2014	P_s	KM675481	16183	70.1
Semisulcospira libertina	S_l	NC_023364	15432	66.2
Strombus gigas Sg300-UNAL-SAA	S_g	KM245630	15461	65.8
Thylacodes squamigerus	T_s	NC_014588	15544	60.6
Turritella bacillum	T_b	NC_029717	15868	64.8
Tylomelania sarasinorum	T_s	NC_030263	16632	65.2
Varicinassa variciferus	V_v	KM603509	15269	69.5
Viviparus chui	V_c		16392	69.4
Volutharpa perryi Vp0629	V_p	NC_028183	15255	68.2

## Sheet: Gene lengths and codons
Gene	Species
	C_c	C_c	B_q	A_b	P_e	P_a	O_h	M_t	N_a	B_l	B_a	B_p	V_p	D_g	C_m	E_t	T_s	P_c	P_m	M_c	N_r	V_v	F_s	L_c	P_s	I_n	L_s	C_p	G_e	S_g	N_h	O_d	C_c	A_n	T_s	T_b	S_l	C_o	O_h	H_r	P_j	V_c	C_u	C_c	B_a	B_q	C_d	M_m	M_m
Length of PCGs (bp)
ATP6	681	669	579	696	696	696	696	696	696	696	696	696	696	690	688	685	699	699	699	693	696	696	699	696	696	696	696	696	696	696	696	696	696	696	696	696	696	693	715	696	693	571	702	681	661	693	679	720	681
ATP8	168	210	162	162	159	159	159	159	159	159	159	159	159	156	156	156	156	159	159	156	159	159	156	159	159	159	159	159	159	159	159	159	162	159	171	171	162	156	168	168	159	171	162	174	162	162	170	168	168
COX1	1536	1536	1536	1548	1536	1536	1536	1533	1536	1533	1533	1536	1536	1533	1536	1531	1537	1536	1536	1536	1536	1536	1542	1545	1536	1536	1536	1536	1536	1536	1536	1533	1543	1533	1533	1533	1533	1536	1539	1542	1539	1536	1536	1542	1536	1542	1536	1536	1545
COX2	696	696	693	687	687	687	687	685	687	687	687	687	685	690	678	689	690	687	687	687	687	687	687	687	687	687	687	687	687	687	687	687	687	687	690	690	687	690	687	696	687	693	693	705	693	693	696	695	696
COX3	780	780	780	780	780	780	780	780	780	780	816	780	780	779	780	783	781	780	780	780	780	780	780	780	780	780	780	780	780	780	804	780	780	780	780	780	780	780	780	780	780	780	777	780	780	780	780	780	780
CYTB	1140	1164	1143	1140	1140	1140	1140	1140	1140	1140	1140	1140	1140	1149	1140	1140	1140	1140	1140	1140	1140	1152	1140	1140	1140	1140	1140	1140	1140	1140	1140	1140	1140	1140	1140	1140	1140	1140	1140	1140	1141	1143	1134	1134	1143	1119	1140	1139	1140
NAD1	942	942	942	942	942	942	937	942	942	957	942	942	941	931	933	933	936	960	960	945	942	942	942	942	942	942	939	940	945	942	942	942	942	942	933	939	939	942	939	948	924	942	942	942	942	948	942	942	942
NAD2	1056	1056	1056	1062	1055	1055	1053	1062	1056	1056	1026	1056	1056	1013	1020	1008	998	1062	1065	1062	1056	1055	1053	1073	1062	1062	1059	1059	1059	1059	1062	1060	1059	1062	1074	1062	1067	1081	1074	1086	1056	1056	1056	1056	1056	1056	1056	1056	1056
NAD3	352	354	354	354	354	354	354	354	354	339	354	354	354	351	354	354	354	354	354	354	354	354	354	354	354	354	353	354	354	354	354	354	354	354	354	354	354	354	354	354	346	351	354	354	354	354	354	352	354
NAD4	1353	1371	1386	1347	1377	1377	1371	1353	1356	1374	1356	1374	1374	1356	1358	1364	1365	1341	1341	1314	1364	1374	1366	1326	1362	1350	1371	1365	1374	1374	1374	1363	1359	1374	1368	1368	1368	1347	1368	1293	1368	1371	1362	1353	1386	1386	1343	1352	1353
NAD4L	297	297	294	297	297	297	297	297	297	297	297	297	297	294	294	291	291	297	312	297	297	297	297	297	297	297	297	297	297	297	297	297	297	297	291	291	291	297	291	300	300	297	294	297	294	294	297	297	297
NAD5	1716	1716	1716	1716	1719	1719	1713	1710	1722	1731	1731	1722	1721	1722	1701	1708	1695	1710	1710	1716	1721	1722	1725	1716	1722	1722	1719	1722	1722	1753	1699	1719	1722	1716	1722	1719	1719	1719	1732	1743	1693	1719	1767	1716	1716	1719	1716	1715	1716
NAD6	501	501	501	501	507	507	501	501	501	501	498	501	501	489	481	507	481	495	495	495	501	501	501	501	501	498	513	501	501	507	501	501	498	495	552	507	552	501	513	507	498	498	501	501	501	501	491	491	501
Length of rRNA genes (bp)
12S	895	896	819	956	937	937	943	884	878	963	875	876	881	979	1033	909	936	929	934	977	961	958	944	972	955	966	895	964	969	984	971	964	1087	896	899	949	951	948	962	1067	829	891	904	891	819	860	897	896	897
16S	1387	1381	1399	1365	1341	1341	1339	1398	1347	1348	1273	1270	1357	1349	1447	1304	1294	1334	1331	1359	1353	1351	1365	1366	1402	1434	1415	1360	1392	1382	1432	1388	1354	1368	1382	1357	1347	1348	1316	1491	1261	1355	1398	1376	1398	1395	1382	1379	1381
Putative start codon
ATP6	ATA	TTG	ATG	ATG	ATG	ATG	ATG	ATG	ATG	ATG	ATG	ATG	ATG	ATG	ATG	ATG	ATG	ATG	ATG	ATG	ATG	ATG	ATG	ATG	ATG	ATG	ATG	ATG	ATG	ATG	ATG	ATG	ATG	ATG	ATG	ATG	ATG	ATG	ATG	ATG	ATG	ATG	ATA	ATA	ATG	ATG	ATA	ATA	ATA
ATP8	ATG	ATG	ATG	ATG	ATG	ATG	ATG	ATG	ATG	ATG	ATG	ATG	ATG	ATG	ATG	ATG	ATG	ATG	ATG	ATG	ATG	ATG	ATG	ATG	ATG	ATG	ATG	ATG	ATG	ATG	ATG	ATG	ATG	ATG	ATG	ATG	ATG	ATG	ATG	ATG	ATG	ATG	ATG	ATG	ATG	ATG	ATG	ATG	ATG
COX1	ATG	ATG	ATG	ATG	ATG	ATG	ATG	ATG	ATG	ATG	ATG	ATG	ATG	ATG	ATG	ATG	ATG	ATG	ATG	ATG	ATG	ATG	ATG	ATG	ATG	ATG	ATG	ATG	ATG	ATG	ATG	ATG	ATG	ATG	ATG	ATG	ATG	ATG	ATG	ATG	ATG	ATG	ATG	ATG	ATG	ATG	ATG	ATG	ATG
COX2	ATG	ATG	ATG	ATG	ATG	ATG	ATG	ATG	ATG	ATG	ATG	ATG	ATG	ATG	ATG	ATG	ATG	ATG	ATG	ATG	ATG	ATG	ATG	ATG	ATG	ATG	ATG	ATG	ATG	ATG	ATG	ATG	ATG	ATG	ATG	ATG	ATG	ATG	ATG	ATG	ATG	ATG	ATG	ATG	ATG	ATG	ATG	ATG	ATG
COX3	ATG	ATG	ATG	ATG	ATG	ATG	ATG	ATG	ATG	ATG	ATG	ATG	ATG	ATG	ATG	ATG	ATG	ATA	ATA	ATG	ATG	ATG	ATG	ATG	ATG	ATG	ATG	ATG	ATG	ATG	ATA	ATG	ATG	ATG	ATG	ATG	ATG	ATG	ATG	ATG	ATG	ATG	ATG	ATG	ATG	ATG	ATG	ATG	ATG
CYTB	ATG	ATA	ATA	ATG	ATG	ATG	ATG	ATG	ATG	ATG	ATG	ATG	ATG	ATG	ATG	ATG	ATG	ATG	ATG	ATG	ATG	ATA	ATG	ATG	ATG	ATG	ATG	ATG	ATG	ATG	ATG	ATG	ATG	ATG	ATG	ATG	ATG	ATG	ATG	ATG	ATG	ATT	ATG	ATG	ATA	ATG	ATG	ATG	ATG
NAD1	ATG	ATG	ATG	ATG	ATG	ATG	ATG	ATG	ATG	ATG	ATG	ATG	ATG	ATG	ATG	ATA	ATG	ATG	ATG	ATG	ATG	ATG	ATG	ATG	ATG	ATG	ATG	ATG	ATA	ATG	ATG	ATG	ATG	ATG	ATG	ATG	ATG	ATG	ATA	ATA	ATG	ATG	ATG	ATG	ATG	ATG	ATG	ATG	ATG
NAD2	ATG	ATG	ATG	ATG	ATG	ATG	ATG	ATG	ATG	ATG	ATA	ATG	ATG	ATG	ATG	ATG	ATG	ATG	ATG	ATG	ATG	ATG	ATG	ATG	ATG	ATG	ATG	ATG	ATG	ATG	ATG	ATG	ATG	ATG	ATG	ATG	ATG	ATG	ATG	ATG	ATG	ATG	ATG	ATG	ATG	ATG	ATG	ATG	ATG
NAD3	ATG	ATG	ATG	ATG	ATG	ATG	ATG	ATG	ATG	ATG	ATG	ATG	ATG	ATG	ATG	ATG	ATG	ATG	ATG	ATG	ATG	ATG	ATG	ATG	ATG	ATG	ATG	ATG	ATG	ATG	ATG	ATG	ATG	ATG	ATG	ATG	ATG	ATG	ATG	ATG	ATA	ATG	ATG	ATG	ATG	ATG	ATG	ATG	ATG
NAD4	TTG	GTG	ATC	ATA	GTG	ATG	ATG	ATA	ATA	ATA	ATG	GTG	ATG	ATG	GTG	ATG	ATG	ATA	ATA	ATG	ATA	ATG	TTG	ATA	ATC	ATA	ATG	GTG	ATG	GTG	GTG	TTG	ATT	ATG	ATG	GTG	ATG	ATA	ATG	ATG	TTG	GTG	ATA	TTG	ATC	ATC	TTG	TTG	TTG
NAD4L	ATG	ATG	ATG	ATG	ATG	ATG	ATG	ATG	ATG	ATG	ATG	ATG	ATG	ATG	ATG	ATG	ATG	ATG	ATA	ATG	ATG	ATG	ATG	ATG	ATG	ATG	ATG	ATG	ATG	ATG	ATG	ATG	ATG	ATG	ATG	ATG	ATG	ATG	ATG	ATG	ATG	ATG	ATG	ATG	ATG	ATG	ATG	ATG	ATG
NAD5	ATG	ATG	ATG	ATG	ATG	GTG	ATG	ATG	ATG	ATG	ATG	ATG	ATG	ATA	ATG	ATG	ATG	ATG	ATG	ATG	ATG	ATG	ATG	ATG	ATG	ATG	ATG	ATG	ATG	ATG	ATG	ATG	ATG	ATG	ATG	ATG	ATG	ATG	ATG	ATA	ATG	ATG	ATG	ATG	ATG	ATG	ATG	ATG	ATG
NAD6	ATG	ATG	ATG	ATG	ATG	ATG	ATG	ATG	ATG	ATG	ATG	ATG	ATG	ATG	ATG	ATG	ATG	ATG	ATG	ATG	ATG	ATG	ATG	ATG	ATG	ATG	ATG	ATG	ATG	ATG	ATG	ATG	ATG	ATA	ATG	ATG	ATG	ATG	ATG	ATG	ATG	ATG	ATG	ATG	ATG	ATG	ATG	ATG	ATG
Putative terminal codon
ATP6	TAA	TAA	TAA	TAA	TAA	TAA	TAG	TAA	TAA	TAG	TAA	TAA	TAA	TAA	T	T	TAA	TAG	TAG	TAA	TAG	TAG	TAA	TAA	TAA	TAA	TAG	TAA	TAA	TAA	TAA	TAA	TAG	TAG	TAA	TAA	TAG	TAG	T	TAA	TAA	T	TAA	TAA	A	TAA	T	TAA	TAA
ATP8	TAA	TAA	TAA	TAG	TAA	TAA	TAA	TAA	TAA	TAA	TAA	TAA	TAA	TAA	TAG	TAG	TAG	TAA	TAA	TAG	TAA	TAA	TAA	TAA	TAA	TAA	TAG	TAA	TAA	TAA	TAA	TAA	TAA	TAA	TAG	TAG	TAA	TAA	TAG	TAA	TAA	TAG	TAA	TAA	TAA	TAA	AA	TAA	TAA
COX1	TAA	TAA	TAA	TAA	TAA	TAA	TAG	TAG	TAA	TAA	TAA	TAA	TAA	TAG	TAG	T	T	TAG	TAA	TAG	TAA	TAG	TAG	TAG	TAA	TAA	TAA	TAA	TAA	TAA	TAA	TAG	T	TAA	TAA	TAA	TAA	TAA	TAA	TAA	TAA	TAA	TAA	TAA	TAA	TAA	TAA	TAA	TAA
COX2	TAA	TAA	TAA	TAG	TAA	TAA	TAA	T	TAA	TAA	TAA	TAA	T	TAG	TAG	TA	TAA	TAA	TAG	TAA	TAA	TAA	TAA	TAA	TAA	TAA	TAA	TAA	TAA	TAA	TAA	TAA	TAA	TAA	TAA	TAA	TAA	TAA	TAA	TAA	TAG	TAG	TAG	TAG	TAA	TAA	TAG	TA	TAA
COX3	TAA	TAA	TAG	TAG	TAG	TAA	TAA	TAA	TAA	TAA	TAA	TAA	TAA	TA	TAA	TAA	T	TAA	TAA	TAA	TAA	TAA	TAA	TAG	TAA	TAA	TAA	TAA	TAA	TAA	TAA	TAA	TAG	TAA	TAG	TAA	TAA	TAA	TAG	TAA	TAA	TAA	TAA	TAA	TAG	TAG	TAA	TAA	TAA
CYTB	TAA	TAG	TAA	TAG	TAA	TAA	TAA	TAA	TAA	TAA	TAA	TAA	TAA	TAA	TAG	TAG	TAG	TAA	TAA	TAG	TAA	TAG	TAA	TAA	TAA	TAA	TAA	TAA	TAG	TAA	TAA	TAG	TAG	TAA	TAG	TAA	TAG	TAA	TAA	TAG	T	TAA	TAA	TAG	TAA	TAA	TAG	TA	TAG
NAD1	TAA	TAG	TAA	TAA	TAG	TAG	T	TAA	TAA	TAG	TAA	TAA	TA	T	TAA	TAG	TAG	TAG	TAG	TAA	TAA	TAA	TAA	TAG	TAA	TAG	TAA	T	TAG	TAG	TAA	TAG	TAG	TAG	TAA	TAA	TAG	TAA	TAG	TAA	TAA	TAG	TAA	TAA	TAG	TAA	TAA	TAA	TAG
NAD2	TAA	TAA	TAA	TAA	TA	TA	TAA	TAA	TAA	TAA	TAA	TAA	TAA	TA	TAG	TAA	TA	TAG	TAA	TAA	TAA	TA	TAA	TA	TAA	TAA	TAA	TAA	TAA	TAA	TAA	T	TAA	TAA	TAG	TAA	TA	T	TAA	TAA	TAA	TAG	TAA	TAA	TAA	TAA	TAA	TAA	TAA
NAD3	T	TAG	TAA	TAA	TAA	TAA	TAA	TAA	TAA	TAA	TAG	TAG	TAG	TAG	TAG	TAG	TAG	TAA	TAA	TAG	TAA	TAA	TAA	TAG	TAA	TAA	TA	TAA	TAA	TAG	TAA	TAG	TAA	TAA	TAG	TAA	TAA	TAA	TAA	TAA	T	TAA	TAA	TAG	TAA	TAA	TAG	T	TAG
NAD4	TAA	TAA	TAG	TAG	TAA	TAA	TAA	TAG	TAA	TAA	TAA	TAA	TAG	TAG	TA	TA	TAA	TAA	TAA	TAA	TA	TAG	T	TAA	TAA	TAG	TAG	TAA	TAA	TAA	TAA	T	TAA	TAA	TAA	TAA	TAA	TAG	TAG	TAG	TAA	TAG	TAG	TAA	TAG	TAA	TG	TA	TAA
NAD4L	TAG	TAG	TAA	TAG	TAG	TAG	TAG	TAG	TAG	TAG	TAG	TAG	TAG	TAA	TAG	TAG	TAG	TAA	TAG	TAA	TAG	TAG	TAG	TAA	TAG	TAG	TAG	TAG	TAG	TAG	TAG	TAG	TAG	TAG	TAA	TAA	TAA	TAG	TAA	TAG	TAA	TAA	TAA	TAG	TAA	TAA	TAG	TAG	TAG
NAD5	TAG	TAG	TAA	TAA	TAA	TAA	TAA	TAA	TAG	TAA	TAA	TAG	TA	TAA	TAA	T	TAG	TAA	TAA	TAG	TA	TAG	TAA	TAG	TAA	TAG	TAA	TAG	TAA	T	T	TAA	TAA	TAA	TAA	TAG	TAA	TAA	T	TAG	T	TAA	TAA	TAG	TAA	TAA	TAG	TA	TAG
NAD6	TAA	TAA	TAG	TAA	TAG	TAG	TAA	TAA	TAA	TAA	TAA	TAA	TAA	TAG	T	TAG	T	TAA	TAA	TAG	TAA	TAG	TAA	TAA	TAA	TAG	TAG	TAA	TAA	TAG	TAA	TAA	TAA	TAA	TAA	TAA	TAA	TAA	TAA	TAG	TAG	TAA	TAA	TAA	TAA	TAA	TT	TT	TAA
